# Supplementary material for: Neuronal Hyperactivity Disturbs ATP Microgradients, Impairs Microglial Motility, and Reduces Phagocytic Receptor Expression Triggering Apoptosis/Microglial Phagocytosis Uncoupling
Source: PLoS Biol. 2016 May 26;14(5):e1002466. doi: 10.1371/journal.pbio.1002466 (PMC4881984; doi:10.1371/journal.pbio.1002466)
Supplement: S1 Data — (XLSX) [file pbio.1002466.s001.xlsx]

## Sheet: Fig 1
			Dead cells				Ph cap distribution
			necrotic	apoptotic	Ph index	Ph capacity	Ph0%	Ph1%	Ph2%	Ph3%	Ph4%	Ph5%	Ph6%	Ph7%	Microglia	Ph/A coupling
	Control	animal#1	0	19.4193	12.9365	0.25	75	25	0	0	0	0	0	0	5.91889	0.4752
		animal#2	1.96852	30.5638	10.986	0.392857	69.0476	26.7857	0	4.16667	0	0	0	0	9.723	0.809356
		animal#3	5.94152	22.9794	20.3431	0.59375	53.125	34.375	12.5	0	0	0	0	0	12.3674	2.03546
		animal#4	0.541052	36.7117	10.0064	0.642857	50	35.7143	14.2857	0	0	0	0	0	9.4795	1.06962
		animal#5	3.15848	43.5442	15.3209	1.0625	40.2778	31.25	16.6667	5.55556	6.25	0	0	0	8.17648	1.21753
		animal#6	0.171791	20.8535	10.1019	0.416667	58.3333	41.6667	0	0	0	0	0	0	3.25704	0.392829
	NMDA 4h	animal#1	1.23374	87.8536	17.4506	1.05	30	45	15	10	0	0	0	0	10.0063	1.13063
		animal#2	1.4441	163.807	15.0278	1.57201	17.7989	38.3152	19.2935	18.0707	6.52174	0	0	0	9.21238	0.814998
		animal#3	1.95949	99.391	14.0152	2.38889	11.8056	16.6667	31.25	23.6111	5.55556	5.55556	0	5.55556	9.10464	1.29599
		animal#4				2.27778	5.55556	27.7778	27.7778	27.7778	2.77778	2.77778	2.77778	2.77778
	NMDA 4h+24h	animal#1	0.444421	31.4852	14.0332	0.166667	83.3333	16.6667	0	0	0	0	0	0	12.7931	1.18253
		animal#2	0.619681	22.9282	5.40541	0.537815	49.1597	47.8992	2.94118	0	0	0	0	0	8.05585	0.730381
		animal#3	0.089193	22.7605	9.74706	0.458333	60.4167	36.4583	0	3.125	0	0	0	0	7.09587	0.498531
		animal#4				0.333333	66.6667	33.3333	0	0	0	0	0	0
		animal#5				0.216667	67.2222	32.7778	0	0	0	0	0	0

## Sheet: Fig 2A-D 
			apoptotic cells per hippocampus	Ph capacity	microglia per hippocampus	Ph/A coupling																	m/hippo
	control	animal#1	1143.92	0.357143	2731.39	1.12207																	4547.18
		animal#2	1476.48	0.24	3094.94	0.661943																	5152.4
		animal#3	1730.16	0.423729	3114.28	1.00357																	5184.61
		animal#4	1388.02	0.372881	3419.28	1.20863
	LPS	animal#1	1867.42	0.353846	2895.85	0.721997																	4820.96
		animal#2	3425.86	0.672727	3148.09	0.813397																	5240.88
		animal#3	3838.76	0.967742	3013.9	0.999733																	5017.49
		animal#4	3005.16	0.770492	2686.03	0.906144																	4471.66
		animal#5	5041.53	1.43478	2797.44	1.04754																	4657.13
																							0.628011

## Sheet: Fig 2F-K
						Ph capacity
			apoptotic cells per hippocampus	Ph index	Ph-capacity	0Ph (%)	1Ph (%)	2Ph (%)	3Ph (%)	microglia per hipopocampus	Ph/A coupling
	n-3 deficient	animal#1	1290.85	86.2	0.401961	65.6863	29.4118	3.92157	0.980392	2270.13	0.852117
		animal#2	752.86	86.8	0.239316	76.9231	22.2222	0.854701	0	2318.04	0.869858
		animal#3	1290.18	86.1	0.376712	66.4384	29.4521	4.10959	0	2616.21	0.799006
		animal#4	547.134	91.3043	0.152174	84.7826	15.2174	0	0	3282.81	0.761091
		animal#5	826.7	76.6667	0.166667	85.5072	12.3188	2.17391	0	3802.82	0.551685
		animal#6	732.759	96	0.244898	79.5918	16.3265	4.08163	0	2872.42	0.914564
		animal#7	898.932	87.5	0.288591	72.4832	26.1745	1.34228	0	2790.44	0.716154
	n-3 balanced	animal#1	561.781	76.7	0.2625	75	23.75	1.25	0	1498.06	1.27865
		animal#2	572.837	85.3	0.195489	81.9549	16.5414	1.50376	0	2240.8	0.933858
		animal#3	730.948	88.2	0.207921	82.1782	14.8515	2.9703	0	2171.36	0.778398
		animal#4	67.4274	100	0.0326087	96.7391	3.26087	0	0	2067.77	1.32339
		animal#5	542.511	88.8889	0.218182	78.1818	21.8182	0	0	2210.23	1.10053
		animal#6	641.457	88.4615	0.239583	78.125	20.8333	0	1.04167	2368.46	1.02207
		animal#7	82.7316	75	0.0254237	97.4576	2.54237	0	0	2440.58	0.558292

## Sheet: Fig3C
				apoptotic cells/hippocampus
	6hpi	saline	animal#1	245.161
			animal#2	813.632
			animal#3	728.395
			animal#4	160.73
			animal#5	309.483
			animal#6	252.152
			animal#7	234.21
		KA	animal#1	422.223
			animal#2	489.2
			animal#3	545.853
			animal#4	1112.79
			animal#5	2516.93
			animal#6	585.593
				apoptotic cells/hippocampus
	1dpi	saline	animal#1	154.21
			animal#2	298.763
			animal#3	64.0127
			animal#4	552.865
			animal#5	323.118
			animal#6	400.805
			animal#7	362.612
			animal#8	179.673
		KA	animal#1	8325.09
			animal#2	8710.17
			animal#3	4607.85
			animal#4	4557.58
			animal#5	5288.77
			animal#6	4052.09
			animal#7	4081.65
			animal#8	2586.19
			animal#9	2355.98
				apoptotic cells/hippocampus
	3dpi	saline	animal#1	269.115
			animal#2	289.321
			animal#3	178.444
		KA	animal#1	10019.6
			animal#2	4371.03
			animal#3	4935.28
			animal#4	4171.94
			animal#5	3813.92
	7dpi			apoptotic cells/hippocampus
		saline	animal#1	352.882
			animal#2	585.004
			animal#3	414.074
		KA	animal#1	11027.2
			animal#2	7306.03
			animal#3	7306.03
	4mpi			apoptotic cells/hippocampus
		saline	animal#1	3
			animal#2	12
			animal#3	9
			animal#4	12
			animal#5	36
			animal#6	12
			animal#7	18
		KA	animal#1	21
			animal#2	6
			animal#3	6
			animal#4	12
			animal#5	15
			animal#6	6
			animal#7	21
			animal#8	18

## Sheet: Fig 3G
				Ph-index
	6hpi	saline	animal#1	80
			animal#2	100
			animal#3	93.3333
			animal#4	100
			animal#5	100
			animal#6	83.3333
			animal#7	83.3333
		KA	animal#1	41
			animal#2	17
			animal#3	36.3636
			animal#4	56
			animal#5	13.3333
			animal#6	83.3333
				Ph-index
	1dpi	saline	animal#1	100
			animal#2	88.8889
			animal#3	100
			animal#4	91.6667
			animal#5	100
			animal#6	100
			animal#7	90
			animal#8	100
		KA	animal#1	13.4228
			animal#2	8.96861
			animal#3	12.3596
			animal#4	8.57143
			animal#5	6.60377
			animal#6	1.96078
			animal#7	6.06061
			animal#8	9.67742
			animal#9	21.2766

## Sheet: Fig 3H-K
					Ph-capacity (%)
				Ph-capacity	0ph	1ph	2ph	microglia per hippocampus	Ph/A coupling
	6hpi	saline	animal#1	0.203704	83.3333	12.963	3.7037	3952.28	0.761164
			animal#2	0.214286	80.9524	16.6667	2.38095	3933.3	0.89011
			animal#3	0.140351	85.9649	14.0351	0	3064.48	1.34953
		KA	animal#1	0.0833333	91.6667	8.33333	0	3820.94	0.448718
			animal#2	0.141026	88.4615	8.97436	2.5641	3827.96	0.373176
			animal#3	0.028169	97.1831	2.8169	0	3985.11	0.0343084
			animal#4	0.145455	87.2727	10.9091	1.81818	3464.73	0.662005
					Ph-capacity (%)
				Ph-capacity	0ph	1ph	2ph	microglia per hippocampus	Ph/A coupling
	1dpi	saline	animal#1	0.232143	80.3571	16.0714	3.57143	3317.16	1.00932
			animal#2	0.155556	84.4444	15.5556	0	4008.02	1.12721
			animal#3	0.148936	85.1064	14.8936	0	2900.87	0.863398
		KA	animal#1	0.0638298	93.617	6.38298	0	2939.77	0.0335564
			animal#2	0.101695	89.8305	10.1695	0	3092.18	0.0558272
			animal#3	0.101449	89.8551	10.1449	0	3170.19	0.0901139
			animal#4	0.0972222	90.2778	9.72222	0	3208.17	0.0959331

## Sheet: Fig 3L and S3F Fig
		Distances (um)
			control (2mo)	KA 6hpi	KA 1dpi
		cell #1	0.138	0	0
		cell #2	0.655	1.041	0
		cell #3	1.036	1.494	0
		cell #4	1.547	1.618	0
		cell #5	1.801	3.116	0
		cell #6	2.456	0	0
		cell #7		0.675	0
		cell #8		0.691	0
		cell #9		0.691	0
		cell #10		1	0
		cell #11		1.551	0
		cell #12		1.686	0
		cell #13		3.591	0
		cell #14		4.225	0
		cell #15		0	0
		cell #16		0	0
		cell #17		0	0
		cell #18		0	0
		cell #19		0	0
		cell #20		0	0
		cell #21		0	0
		cell #22		0	0.414
		cell #23		0	0.829
		cell #24		0	1.116
		cell #25		0	1.31
		cell #26		0	1.31
		cell #27		0	1.91
		cell #28		0	1.91
		cell #29		0	2.241
		cell #30		0	2.416
		cell #31		0	2.486
		cell #32		0	2.52
		cell #33		0	2.558
		cell #34		0	2.562
		cell #35		0	2.596
		cell #36		0.463	2.988
		cell #37		0.552	2.988
		cell #38		0.568	3.34
		cell #39		0.926	3.82
		cell #40		0.996	3.87
		cell #41		1.116	3.909
		cell #42		1.172	4.35
		cell #43		1.172	4.355
		cell #44		1.208	4.448
		cell #45		1.243	4.524
		cell #46		1.26	4.558
		cell #47		1.39	4.687
		cell #48		1.487	4.854
		cell #49		1.494	4.976
		cell #50		1.782	5.43
		cell #51		1.876	5.859
		cell #52		2.051	5.867
		cell #53		2.072	6.969
		cell #54		2.082	7.119
		cell #55		2.62	7.597
		cell #56		2.884	7.872
		cell #57		3.149	7.929
		cell #58		3.347	8.351
		cell #59		3.516	8.644
		cell #60		3.618	8.74
		cell #61		3.685	9.468
		cell #62		3.803	9.883
		cell #63		4.462	10.191
		cell #64		4.6	10.654
		cell #65		5.76	11.601
		cell #66		5.837	12.851
		cell #67		5.975	13.58
		cell #68		6.472	13.791
		cell #69		7.181	14.216
		cell #70		7.229	15.756
		cell #71		8.603	16.343
		cell #72		9.448	18.042
		cell #73		11.992	20.96
		cell #74			21.025
		cell #75			0
		cell #76			0
		cell #77			0
		cell #78			0
		cell #79			0
		cell #80			0
		cell #81			0
		cell #82			0
		cell #83			0
		cell #84			0
		cell #85			0
		cell #86			0
		cell #87			0
		cell #88			0
		cell #89			0
		cell #90			0
		cell #91			0
		cell #92			0.463
		cell #93			0.463
		cell #94			0.655
		cell #95			0.747
		cell #96			0.8
		cell #97			0.854
		cell #98			0.854
		cell #99			0.879
		cell #100			1.116
		cell #101			1.116
		cell #102			1.208
		cell #103			1.31
		cell #104			1.405
		cell #105			1.508
		cell #106			1.508
		cell #107			1.578
		cell #108			1.578
		cell #109			1.864
		cell #110			1.965
		cell #111			2.082
		cell #112			2.133
		cell #113			2.202
		cell #114			2.231
		cell #115			2.362
		cell #116			2.725
		cell #117			2.779
		cell #118			2.818
		cell #119			2.818
		cell #120			3.114
		cell #121			3.909
		cell #122			3.985
		cell #123			4.001
		cell #124			4.112
		cell #125			4.128
		cell #126			4.448
		cell #127			4.724
		cell #128			5.31
		cell #129			5.578
		cell #130			5.593
		cell #131			6.05
		cell #132			6.425
		cell #133			7.356
		cell #134			8.058
		cell #135			8.394
		cell #136			8.494
		cell #137			8.701
		cell #138			9.877
		cell #139			11.204
		cell #140			11.81
		cell #141			13.156
		cell #142			14.83
		cell #143			16.158
		cell #144			16.371
		cell #145			22.8
		cell #146			0
		cell #147			0
		cell #148			0
		cell #149			0
		cell #150			0
		cell #151			0
		cell #152			0
		cell #153			0
		cell #154			0
		cell #155			0
		cell #156			0
		cell #157			0
		cell #158			0
		cell #159			0
		cell #160			0
		cell #161			0.414
		cell #162			0.463
		cell #163			0.463
		cell #164			0.657
		cell #165			1.036
		cell #166			1.116
		cell #167			1.864
		cell #168			1.864
		cell #169			1.91
		cell #170			2.163
		cell #171			2.486
		cell #172			3.155
		cell #173			3.34
		cell #174			4.395
		cell #175			5.129
		cell #176			5.294
		cell #177			6.096
		cell #178			8.103
		cell #179			10.068
		cell #180			11.234
		cell #181			11.837
		cell #182			11.859
		cell #183			12.859
		cell #184			13.622
		cell #185			15.003
		cell #186			15.735
		cell #187			16.605
		cell #188			23.054

## Sheet: Fig 4D-I
					Phagocytosis	Phagoptosis			Uninucleated		Multinucleated
				Ph-index	apoptotic cells phagocytosed/hippocampus	live cells engulfed/hippocampus (phagoptosis)	% multinucleated	multinucleated size	Ph capacity	PhP capacity	Ph capacity	PhP capacity
	3dpi	saline	animal#1	87.5	235.475	0	0	n/a
			animal#2	100	289.321	0	0	n/a
			animal#3	100	178.444	0	0	n/a
		KA	animal#1	23.8411	2388.78		59.7403	2.76087	0.3125	0.0625	0.282609	0.173913
			animal#2	27.5362	1203.62		40	2.76667	0.333333	0.0666667	0.366667	0.133333
			animal#3	15.0538	742.946	1204.27	58.3333	2.47619	0.6	0.133333	0.333333	0.238095
			animal#4	20.6186	860.193	328.786	45.7143	2.3125	0.368421	0.0526316	0.4375	0.1875
			animal#5	34.4828	1315.15	782.586	62.5	2.75	0.333333	0	0.5	0.15
									Uninucleated		Multinucleated
				Ph-index	apoptotic cells phagocytosed/hippocampus	live cells engulfed/hippocampus (phagoptosis)	% multinucleated	multinucleated size	Ph capacity	PhP capacity	Ph capacity	PhP capacity
	7dpi	saline	animal#1	100	352.882	0	0	n/a
			animal#2	100	585.004	0	0	n/a
			animal#3	100	414.074	0	0	n/a
		KA	animal#1	24.6154	2714.38	484.706	27.6596	2.30769	0.294118	0.0294118	0.230769	0.0769231
			animal#2	28.3784	2073.33	593.771	35.7143	2.24	0.2	0.0222222	0.36	0.04
			animal#3	28.3784	2073.33	493.651	30	2.73333	0.257143	0.0571429	0.4	0

## Sheet: Fig 5C
			% fms-eGFP
			CD45low	CD45high
	control	animal#1	88.42	2.88
		animal#2	86.96	3.35
		animal#3	94.91	1.62
		animal#4	70.17	3.63
	KA 3dpi	animal#1	71.58	21.09
		animal#2	67.41	24.84
		animal#3	83.44	10.27
		animal#4	72.99	21.36
	KA 7dpi	animal#1	84.96	4.14
		animal#2	92.77	3.63
		animal#3	91.28	3.23
		animal#4	92.68	2.98

## Sheet: Fig 5E-J
								Phagocytosis capacity		Phagoptosis capacity
				apoptotic cells per hippocampus	Ph index	%multinucleated	multinucleated size	uni	multi	multi	uni
	WT		animal#1	27591	26.6234	42.8571	2.22222	1.08333	1.33333	0.222222	0.166667
			animal#2	23378.4	25.2252	52.1739	2.25	1.72727	1.33333	0.166667	0.363636
			animal#3	20538.6	23.7113	47.3684	2.11111	0.95	0.944444	0.111111	0.1
			animal#4	18250.2	22.5806	47.7273	2.04762	0.869565	0.666667	0.047619	0
	CCR2 KO		animal#1	20626.2	25	53.8462	2.5	1.16667	1.71429	0.571429	0.0833333
			animal#2	23304.1	25.3731	50	2.25	1.25	1.16667	0.25	0.0833333
			animal#3	26462.7	21.4286	50	2.125	0.8125	0.625	0.1875	0.0625
			animal#4	14078.6	24.2105	50	2	0.769231	0.461538	0.0769231	0.0769231

[truncated: 32 more sheets: Fig 6C-F, Fig 6L-O, Fig 7A, Fig 7C, D, Fig 7F, G, Fig 8A, B, Fig 8D, E, Fig 8H, Fig 9 B, C, Fig 9E-J, Fig 10B-M, Fig 11D-H, Fig 11I, Fig 11M, Fig 12A, Fig 12B, Fig 12C, S1 Fig, S2B, C Fig, S3A Fig …]
